# Supplementary material for: A demethylation-driven gene signature predicts prognosis and therapeutic vulnerability in hepatocellular carcinoma
Source: Sci Rep. 2026 Feb 26;16:11170. doi: 10.1038/s41598-026-41443-0 (PMC13046747; doi:10.1038/s41598-026-41443-0)
Supplement: Supplementary file 7 — Supplementary Material 7 [file 41598_2026_41443_MOESM7_ESM.xlsx]

## Sheet: Supplementary table1
Supplementary table1 Demethylation related gene from GeneCards
Gene Symbol
KDM1A
FTO
TARID
CYP3A4
KDM2A
KDM3A
KDM4A
KDM4B
JMJD1C
TET1
CYP2D6
KDM4C
CYP2B6
CYP1A2
KDM4D
TET2
KDM6B
ALKBH1
KDM2B
ALKBH5
KDM6A
TET3
KDM7A
KDM3B
RMRP
KDM5B
TDG
CYP2C19
DNMT1
CYP2C9
KDM5C
JMJD6
ALKBH4
KDM5A
SARDH
PPIG
RCOR1
KDM1B
RIOX1
KDM5D
CYP2E1
CYP3A5
PHF2
ALKBH3
H3C1
H19
PPME1
PHF8
DMGDH
MBD2
CYP2A6
AICDA
TP53
APOBEC2
ABCB1
CYP51A1
CYP2C8
BDNF-AS
DPPA3
H3C14
LINC01672
GADD45A
PHF21A
STPG4
CERNA3
DNMT3B
APEX1
KDM4E
FOXP3
NR1I2
CYP1A1
GSTP1
XIST
CDKN2A
H3-4
HDAC1
ESR1
RIOX2
UTY
ARID5B
REST
MGMT
CYP3A7
POR
HR
APOBEC3A
APOBEC3C
MMP9
H3C15
APOBEC3F
APOBEC1
DNMT3A
H3C3
CDH1
AR
ALB
STAT3
TMX2-CTNND1
H3C2
CDKN1A
H3C4
H3C11
H3C12
H3C10
H3C6
H3C8
H3C7
GLYR1
MAGEA1
NR1H2
H4C1
HIF1A
HDAC9
MIR7-3HG
CDKN2B
MYC
SET
WIF1
RASSF1
SP1
FMR1
MLH1
CCND1
PKN1
PARP1
H3C13
SNCG
H3-3A
PRKCB
EMSLR
RARB
HLA-G
PTPA
PTEN
GPS2
EZH2
IGF2
CYB5A
PCNA
NR1I3
HDAC2
CYP19A1
MTHFR
RB1
BCL2
TP73
SFRP2
SMAD5-AS1
H4C15
CYP1B1
CXCR4
XRCC1
OPRM1
RAB4B-EGLN2
SULT1A3
TGFB1
BRAF
COQ3
SETD7
CASP8
ALKBH2
TRA-TGC7-1
APC
EHMT2
CTCF
CASP3
H4C16
POU5F1
FAS
PVT1
AKT1
KRAS
SERPINB5
CGAS
MMP2
H3-3B
LOC110806263
BAX
PRKDC
CYCS
MIR152
ABCG2
VEGFA
CD70
E2F1
TERT
FEZF1-AS1
CYP17A1
IL2RA
IFNB1
ACTB
SCARNA5
PTGS2
KCNK15-AS1
MUC2
IL1B
MEG3
IFNG
CDX2
HPRT1
MECP2
MBD4
ZMYM2
PROSER1
CTNNB1
IDH1
SOD2-OT1
DAPK1
ESR2
PPP2CA
MBD3
TRC-GCA24-1
CYP3A43
UGT1A1
LINC02605
XRCC5
EREG
EGFR
OGT
RUNX1
PTPN6
MSMO1
SFRP1
XRCC6
UHRF1
H3-5
H3Y2
H3Y1
KDM4F
RAD23B
BIRC5
GAS5
RUNX3
RARA
CD40LG
CD274
POLB
CTBP1
ZNF217
IDH2
NR3C1
SOCS1
NFE2L2
WDR5
CAV1
APAF1
SOX2
TAL1
TIMP1
APOBEC3B
ERBB2
ERCC1
AHRR
KEAP1
CASC15
MIR545
PRKCA
MAGEB2
ALOX15
ASH2L
ACTA1
CYP2J2
FH
H1-4
MET
MAPK8
KCNQ1OT1
STAT6
KMT2D
POLR2L
HMG20B
H4C14
SNAI1
PDCD1
ACTC1
CAT
A1CF
HNRNPAB
MIR29B1
MIR9-3
MIR29A
TXNIP
PRDX1
L3MBTL3
H4C3
H4C11
H4C9
H4C12
H4C2
H4C5
H4C8
H4C6
H4C13
LOC654780
RXRA
MIAT
IPO5
BMP6
SLC5A8
MIB2
YTHDF2
ACTG1
POTEKP
PRTN3
CREB1
APOBEC3H
PRMT5
GUSB
JUN
COQ7
HNRNPA2B1
CYP4F11
IL6
CDH3
FOS
VDR
MIR34A
SPINT2
CBX5
CSF1
SULT1A1
CYP4A11
G3BP1
LOC111365141
SLC6A3
PROM1
SPI1
SULT2A1
MMP13
HMCES
TFPI2
IL4
HLA-B
HMGB1
OSM
LOC110599575
PLD6
RSBN1
RSBN1L
GATA1
GSE1
CYP2D7
H2BC12L
UGT2B7
ING1
TIMP2
OGG1
VIM
SUPT16H
EPAS1
MIR21
MIR494
ALDH1A1
MBD1
MTAP
LYZ
MAOB
SSRP1
LOC110740340
MAEL
TNF
MDM2
SUPT6H
CYP11A1
GFRA1
AOX1
CYP2C18
GP6
EGR2
DACT2
IL3
GDF15
GSTT1
PHF19
INSM1
DPH7
METTL23
TYW3
TRMT12
SPARC
VEGFC
IGFBP7
HELLS
GRIN2B
H2AZ1
DDX3X
MSH2
SFPQ
BRCA1
SMAD3
CTAG1B
SMAD4
ERCC5
NR0B2
MIR211
BMP2
CLDN4
UHRF2
ZMYM3
ZNF516
MALAT1
MIR137
LINC-ROR
PYCARD
OPRD1
PAX4
LCMT1
TRIM28
TARDBP
CYB5R3
SFRP4
RBBP5
MIR28
NRAS
GLP1R
CDKN3
MDC1
NFKB1
TIMP3
TP53BP1
TNFSF10
PRDM2
MIR210
PIK3CA
GSK3B
TNFAIP3
CUL4A
SREBF2-AS1
EPCAM
CDH13
GSTM1
PPP2R1A
DOT1L
BTG3
KIR2DL1
KLK3
TYMP
ZMYND8
TNFRSF10A
CBX3
PNKP
EHMT1
LIG3
RAD23A
SLC5A7
ACKR3
LRIG1
NRN1
DHX33
RCOR2
MAGEA3
TLR2
MAP2
PDHA2
CYP4F2
H19-ICR
KDM8
SETD2
ABCC2
GDNF
SLC2A4
MEF2D
PPP1R12A
PDCD4
FMOD
RNF168
CDO1
IL32
ZNF334
MYEOV
MIR142
MIR138-1
MIR138-2
ST7-OT3
MIR329-1
H2AX
ABCG1
HMOX1
NR1H3
COL10A1
PAXIP1
SLCO1B1
TOP2A
UCHL1
FHIT
PDP1
HSPA1A
ERBB4
ITGB1
MCM2
EIF4EBP1
GNB4
IQGAP1
MLST8
NCOA6
PIAS4
TRDMT1
SIM2
BDH2
NUP37
OCIAD2
CASC2
MIR125B1
MIR93
MIR195
MIR708
MIR362
YTHDF3-DT
SOD1
DKK3
XDH
CDK2
IL1A
ABCC1
NR1H4
CTCFL
NANOG
GAGE1
PGR-AS1
LOC111589215
SRC
NQO1
H3-7
KIR3DL1
MIR1260B
MAPK1
MAPK14
CYP27A1
DCLK1
ERCC4
SLC7A11
AMD1
TIRAP
RNF8
SLC25A22
RFXAP
FBXO22
KIR2DS4
ZNF154
MIR22HG
CYTOR
LINC00467
MIR125B2
FAM225A
MIR2861
LINC01134
MIR596
LINC01391
IGF1R
FKBP5
SULT1E1
CCND2
SIRT1
DLC1
TCF21
VHL
TNFRSF1A
YBX1
PLAU
SALL4
RUBCNL
HOTAIRM1
MIR98
TRV-AAC1-4
ABCC4
IFNA1
EP300
HRAS
RELN
FOXA1
XAF1
ING4
MIR155
LOC108254682
NAT2
NOS2
TNFRSF10B
GATA3
CASP9
TUBA1B
ESRRA
PPP2CB
MIR193A
AHR
HSPA5
TOP2B
MAPT
CYP26B1
WNT1
THBS1
DFFA
GPX3
PGK2
RNF4
KIR2DL3
TUG1
LINC01554
MIR34B
OLFM1
GSTA1
EPHX1
HNF4A
PTK2
LTF
F2
SQSTM1
STK4
BCOR
PDGFD
MGST1
TMC6
CDKAL1
L3MBTL1
NUF2
SAV1
DNTTIP1
ASCL2
GFRA4
TNRC6C
PRM1
NFE4
LINC00184
MAGI2-AS3
MIR495
PPARG
WNT5A
CD36
FBP1
MAOA
YAP1
IL7R
LEP
PRF1
MSR1
SHC1
OLR1
IFITM3
PDPN
DACT1
DUX4
KIR2DL2
MIR129-2
DUX4L1
SNORD44
HGF
KMT2A
TOP1
FOXA2
MARVELD1
CIITA
USP7
GAD1
INHBA
SOX9
APOC3
KMT2C
SP7
APOA4
NEIL1
SNHG12
IGK
GJA9-MYCBP
ALDH3A1
NCOA1
SLC22A16
CXADR
LOC110366354
CSRP1
SEZ6L
AZI2
C15orf48
PAUPAR
HSP90AA1
UGT1A
CASP1
CCNA2
WT1
CYP20A1
ALOX5
ERG
KIT
APOA1
LDHA
PRKG1
EIF2AK3
LPL
RHOA
ACE2
ACHE
COL4A3
MYOD1
IL17A
KAT7
TAGLN
AKAP12
PTGES
SVIL
GADD45B
MIR191
MIR124-1
MIR497
MIR30D
HIF1A-AS1
MFF-DT
LOC106728418
TOX
IGFBP3
MAPK3
RBBP7
CYP2A13
XIAP
MKI67
AKR1A1
CD44
SNORD15A
ALDH2
MMP3
PGK1
MSH6
LAMC2
SLC6A4
LAMB3
AOC3
AREG
DNASE1
G6PC1
CTHRC1
KMT2E
RBP2
TLX1
CCL26
FEZF1
NEIL2
ZNF281
NUDT6
ERG28
ERV3-1
PRIMA1
CBLL2
CCDC140
MIR29C
LOC110408762
LOC108251801
ATM
STAT1
FASLG
TKT
ALDH9A1
CYP26A1
CYP26C1
OGFOD1
BCL2L1
TPO
F2RL1
RREB1
PAX6
EOMES
MSTN
CSNK1G3
TMLHE
KLHL8
SFXN1
DENND3
SLC45A4
SP3
NCOA3
MIR203A
RAF1
PDGFRB
ADAM17
SNCA
COL2A1
VCP
KITLG
MAT2A
HES1
LATS1
APOA5
RORC
UBTF
MACROH2A1
POLR1B
FCER1G
RAPGEF1
SLC28A1
CYP4F3
MS4A2
S100P
SRCAP
BST2
PCDH17
PPP6R3
SLC26A6
DEFB4A
N4BP2
ALX3
H2BC4
MACROH2A2
GATD3
ALKBH7
MAGEB16
TP53TG1
MIR10B
MIR199A2
ZEB2-AS1
MIR491
LINC01133
IL10RB-DT
ROCR
NR4A1AS
NBN
SOD2
PIPOX
RELA
CHD4
ICAM1
MAPK10
ABCC3
FRAXA
USP9X
ALKBH8
IGF1
FEN1
SLC22A6
SLC22A7
NCOR1
SDHB
SUMO2
BCHE
NOG
HCN2
HK2
NCOA2
KLF6
HGFAC
SLC2A5
DDAH2
FABP5
HIF3A
SHC3
THBS3
NTN4
PENK
PMAIP1
RCVRN
ZHX2
H2AC20
CCL18
H2AZ2
YTHDF1
MAGEA11
MT-ND2
G0S2
H2AC21
CCDC26
H2AC19
MIR146A
MIR99AHG
MIR216A
ZFAS1
MIR377
RN7SL1
MIR3679
LOC105274310
DPYD
PTK2B
PIK3CG
ERCC2
ITGAL
COMT
SYK
HMGCR
RBBP4
MIR302A
NR4A1
UGT1A10
CREBBP
STAT5A
CEBPA
SMYD2
MTA1
JPX
GJA1
ABCB11
LMNB1
CBX1
SULT1A2
CBL
TLR4
CDKN1B
DKK1
MUTYH
ACTA2
ACTG2
ACTBL2
LOC110599577
CASP7
MAPK9
MAPK12
MAPK13
MAPK7
AVPR2
BID
MAPK11
HTT
MAPK6
SRD5A1
ALOX15B
MAPK4
SLC22A11
DSPP
MAPK15
PSC
MMACHC
APOBEC3G
ZMPSTE24
SYNCRIP
NIBAN2
OTUD4
APOBEC3D
FBXL19
STPG1
TYMS
TPMT
F3
GMNN
RARS1
EPHX2
PIAS1
PRDM1
MTA2
HMG20A
MTOR
FMO3
CEBPB
JAK2
MPO
BRCA2
CLU
PML
PRDX5
HDAC3
DRD2
ABCA1
HCFC1
ABL2
PRSS1
CRHR2
CTSV
IGFBP5
SETD1A
SMYD3
NCAPD3
IL17RC
KLRK1
MAP1LC3A
NCAPG2
H2BC3
H2AC12
MAGEA12
SLC22A18AS
BANCR
HRH1
PBRM1
CHD3
HSPA4
JARID2
SUZ12
ASCC3
SFMBT1
JMJD8
CSF1R
CSNK2A1
TLR9
TNFRSF10D
SLC22A8
TNFRSF10C
SETDB1
ESRRB
REEP3
CYP3A51P
LOC110599585
PRMT1
HSPA9
IL10
SIN3A
EGR1
CBX4
HOXA9
MCL1
MYCN
SLC29A1
CFLAR
POLR1C
TSPO
UGT1A9
VAV1
DCK
ALCAM
RECK
SUMO1
TAT
MIR215
NOTCH1
ARNT
SQLE
HNRNPH1
AURKA
FOXO1
PIK3R1
IL6R
NPM1
PLK1
BDNF
GNAS
HSPD1
NRG1
RAC1
CASP6
CCNB1
CDK1
FOXO3
PON1
ANXA5
IL1R1
SLC19A1
TGFA
CDC6
HBB
NUP98
ACP1
BAD
CD80
THPO
DLL3
UGT1A6
UGT1A7
DUSP19
UGT1A8
TERC
MIR27A
BTK
INSR
NFKBIA
ABCC6
CDC25C
RARG
HSD17B10
CGA
TXNRD2
CD47
ALPP
SELE
IL11
CCL3
CSF3
NR0B1
TBL1XR1
HLA-A
PPARA
UBE2D1
ASCC1
ASCC2
ZMYM4
LOC107303340
KAT5
BRD4
PLCD1
PELP1
PRR34
LINC01590
VTRNA1-1
PCBP2-OT1
SOCS3
SUV39H1
BAP1
ADH1B
DTNBP1
ATF5
METTL16
KIR2DL4
HSPA8
CCR5
EEF1A1
HNRNPK
RNF2
USF1
BPTF
TCL1A
HOXA1
MTA3
NR2E1
BNIP3
KMT2B
BRMS1
DANCR
CASC9
CHEK2
MAP2K1
CHEK1
RAD51
CHUK
NOS3
PIK3R2
CCL2
LYN
THRB
POLH
ATF4
CSNK2A2
DDIT3
IGF2R
IRF1
ATP5F1B
BAK1
BCL2L11
LGALS3
MADD
PVR
BLMH
LGALS1
LGR5
RBX1
RPA2
UGCG
GNL3
SULT1C2
SULT1B1
DLG5
IFI27
PARD3B
H2AC25
CTAG1A
G6PD
EGLN1
TUBB
HSP90AB1
NF2
ANXA1
DCN
ENO1
ATRX
DCC
HUWE1
CTNND1
EED
NR4A3
CYP7A1
HOXB1
RPL3
BCL3
GPT
HNRNPF
LEFTY1
TRAF1
PRMT6
H2BC21
DR1
ZBTB33
DCD
INTS2
SNHG14
LINC01093
LHCGR
CADM1
MIR34C
PGR
TFF1
PCDH10
ZMYND10
MIR373
PRKAA2
IDS
SMC1A
ACADM
FHL2
ETFA
NSD1
SLC17A5
ARX
ETFB
FNTB
NCOR2
FNTA
FRG1
SHBG
ADH1C
CNOT4
FMO4
IQSEC2
PDPR
ZSCAN25
LRWD1
FAM9B
CYP2T1P
CYP2T3P
CYP3AP2
LOC106050102
LOC109610631
LOC110599592
AXIN2
EIF2AK2
KCNQ1
SREBF1
MAX
HLA-DRB1
SHMT2
CUX1
PIAS2
RUVBL1
SEC24C
SMARCC2
CUL1
GATAD2B
NUMA1
SKP1
CTBP2
EPO
EXOSC9
FLG
MYOCD
PRDX4
PRPF8
AASS
FMO1
HBG2
KHDRBS1
POGZ
RPL4
ADAMTS8
CIDEC
CXXC1
DDX17
E2F6
IL19
CHAF1B
RAD54L2
RNF111
CHAMP1
DDX21
EXOSC10
HOXB9
LDB1
NOP2
LAS1L
PHF5A
SLX4
SSBP2
FBXL7
MRTFB
NKRF
ZBTB2
ZBTB21
TEX10
NOL9
ZNF451
FBXL12
PCIF1
MIR136
SNORA73B
MT-TP
LOC108410393
LOC110467515
GATA4
SLIT2
RHO
ID4
MIR200C
FGFR1
ATR
FLT3
IKBKB
JAK1
NTRK2
PTPN11
CTSD
FGFR4
HSPB1
PLCG2
PTPRC
ZAP70
CTSB
EIF4E
MAP3K1
NOS1
DHFR
MYB
SPTAN1
TTR
VWF
ABCB4
AFP
ARSA
BIRC2
EIF4G1
ENO2
FCGR2A
FGR
FYN
GZMB
IRS1
PIK3CB
PLA2G6
PNLIP
PPT1
PRKAB1
RPA1
ATP5F1A
BIRC3
CASP2
DIABLO
HCN1
KRT8
LIG1
NEU1
PPP1CA
PPP2R5D
PTGS1
RPSA
SYP
TPT1
UMPS
CBLB
CNTN2
DPYS
GFER
PXN
TXN
CCNK
CRAT
CSF2
DCLRE1C
DRD1
DTYMK
GAL
GLO1
NME1
PLA2G1B
REV3L
S100B
SHMT1
SLIT1
STAR
TNFSF13B
ABCC5
ACTR2
ATXN2
CBR1
CHGA
HMMR
IFNA2
PAPOLA
POLK
PPAT
SELPLG
WNT5B
XRCC4
CHN2
DFFB
EXO1
FAF1
KLC1
POLI
PTAFR
TSHB
XRCC3
ABCC11
CBR3
DNTT
FPGS
GALNT14
ICA1
OSGEP
PIGB
PSMC4
RGS4
RGS5
S100A2
SERPINA7
UPP1
BBC3
GRP
KLK11
MVP
PERP
PF4
SMN1
SULT4A1
UGT2B17
ATP5F1C
BIRC7
DYNC2H1
NUP50
RNF7
SMN2
MUC16
NT5C1A
ABCC10
DNAH8
IER3
MPHOSPH8
PGP
ATAD5
MEGF11
UPP2
CARD16
ENOSF1
SULT1C3
SULT1C4
SULT6B1
TP53AIP1
CGB3
NYNRIN
RGL4
GIN1
PYM1
TMEM167A
CGB7
CGB5
RFPL4B
SULT1A4
TYMSOS
BTF3P11
IV
MMS
STK11
MTR
CDKN1C
CXCL12
CCNA1
CDX1
BRINP1
DLEU2
MIR126
IRF7
PAX5
IRF8
HPSE
HHIP
DLEC1
HOTAIR
CHKB-CPT1B
LOC108961161
KLF4
SFN
FUT7
JUNB
HLTF
GATA5
KLK10
SFRP5
MAL
CMTM5
MIR196B
TRD-GTC9-1
F10
JUP
GATA6
POMC
IL2
CISH
CALCA
FBN2
CHD5
CLDN6
CYP2W1
IKZF2
RBP1
CHFR
RFX1
HOPX
ECRG4
NXF2
MIRLET7C
MIR125A
MIR200B
MIR342
LOC111255645
AURKB
CAD
GSR
PFKM
RAD50
CACNA1A
CACNA1H
CCNE1
NR2F2
SLC25A4
TBXAS1
CAMK2G
GNRHR
MRE11
TCF4
ADH5
CHD1
TCF12
TCF3
TMPO
TUBB1
CDC20
EIF2S3
FBXW7
ORC1
AMACR
BTRC
DAO
FUS
MAF
PARN
SIRT5
SKP2
ARID1B
CARS1
DAXX
DTNA
FOXC2
ID2
NTHL1
TUBB4B
BAZ1B
CA3
DDX11
GFI1
RING1
TPBG
TPR
TUBB6
CBFA2T3
DGKQ
ELF4
IPO8
MRTFA
ORC2
RPGRIP1L
TTPA
BAG2
BAZ1A
CNKSR2
CYP2F1
DBNL
EEF1G
GABRE
GFI1B
GPM6A
MEOX2
MUS81
PDLIM5
RHOBTB2
SENP3
SETMAR
SLC39A6
SMCHD1
SYNE1
TAF2
BMP2K
DDO
SENP2
FMO2
GAS7
LYL1
MDN1
RNF43
SHOX2
SLITRK3
SSBP3
TRIM26
AHNAK
EME1
ORC3
ORM2
SPIN1
ATF7IP
CBX8
GTF2A1
HP1BP3
ZBTB25
ZFPM1
CSN2
ETV2
PCNX1
RCOR3
VGLL3
ZNF496
JADE2
ONECUT2
ZBED1
PRDM13
SCAI
TRIML2
RBM15B
ZMAT3
MT-CYB
SLX4IP
RTL1
TMEM121B
FRG2
CYP3A7-CYP3A51P
MIR590
FAM13A-AS1
DUX4L9
SNORD55
LINC00665
LINC00900
PWAR1
CYP2A7P1
CYP2B7P
CYP2F2P
MT-TC
MT-TA
TRX-CAT1-2
CYP2G2P
LOC110467516
LOC110599569
LOC110599591
CBS
BUB1B
GATA2
CD79A
KL
TNFRSF11B
XPC
WWOX
NRF1
PADI4
IL13
EPB41L3
RPS27A
HIC1
EBF1
NES
NFIL3
CD177
RAP1GAP
CNMD
SRY
MAGEB1
C1orf56
TSPY1
MIR141
MIR9-1
MIR124-3
GAGE12I
MIR188
VTRNA2-1
GAGE8
MIR663A
TRP-AGG2-5
LOC121587574
CDK4
ITGB3
CDK6
MMP14
AGT
EDNRB
NR5A1
PRKN
ZEB1
ETS1
GCH1
NKX2-1
PPARGC1A
AQP1
IRF5
PTPRO
SLC6A2
WRN
CXCL10
KLK6
PRSS8
S100A4
SNRPN
CRABP2
PROX1
SLC22A4
DSC3
OPCML
SOX17
DNMT3L
FANCF
MCAM
BHLHE40
DMBT1
OLFM4
TAC1
NID2
NDRG2
PXMP4
MT1G
KLLN
HOTTIP
PAPPA-AS1
MIR423
RNU6-1
MIR520D
MROCKI
RNY5
SLX1A-SULT1A3
TRE-TTC3-1
LOC108942766
SMAD2
APP
CASR
PTCH1
SDHA
TPM1
YY1
ATF2
INS
NFATC1
TSHR
AQP5
ASNS
CD79B
CYP11B2
HMGA1
HPGD
TPM2
ANO1
GDF5
LAMA3
ADAMTS1
ATF3
CCR7
LRAT
MAD2L1
FOXM1
HNF1B
HNRNPU
IGFBP2
IL12RB2
ROBO4
SOST
ADAMTS18
INHA
METTL3
TACC3
APC2
FRZB
LRRC32
PMS1
HBG1
HOXA10
ID1
MEST
MICB
MUC6
THEM4
TMEFF2
UGT2B4
MUC5AC
PACRG
SEMA3B
ELOB
EMP3
GLIPR1
GPN1
MXD1
PPP3R2
ADAM33
ITIH5
MAGEA4
PEG3
CAVIN3
CEP131
CXCL14
CCL14
DCP2
ERVW-1
L1TD1
PCGF6
PHF20L1
DDX53
SAMD14
TEX15
FTHL17
RBM33
NNAT
TMEM185A
RASSF10
DLEU1
NXF2B
WT1-AS
MIR17HG
NBR2
TNXA
MIR133B
MIR22
HOXA11-AS
MIR127
MIR23A
MIR148A
MIR200A
MIR375
ADAMTS9-AS2
PCAT1
GAGE7
MIR379
GAGE2D
GAGE5
GATA6-AS1
CCAT1
GAGE6
MIR376B
SCARNA14
GAGE4
PWAR4
HBB-LCR
XIC
LOC106694315
LOC107133510
LOC109461476
LOC106677019
TGFBR1
ADA
FLT1
GAPDH
JAK3
SHH
SMARCA4
APOE
COL1A1
DPP4
FANCA
LMNA
MMP1
TNFSF11
ENG
GLI1
IKZF1
MUC1
PRKCZ
PSEN2
TBK1
TUBB3
TYR
ANXA2
CARM1
NAMPT
SMC3
TGM2
ZEB2
ADIPOQ
AXIN1
CA1
CR2
CYP27B1
EDN3
FADD
GNA11
GPC3
HNF1A
NR4A2
PRDX2
THBD
CRYAA
HTR3A
ITGA2
ITPR3
PPP2R2B
TWIST1
E2F4
FBLN1
HSPB8
NAT1
PDE5A
POLR2A
ROBO1
SMAD1
TRIM33
UBE2D3
CCR6
DAB2
HMGA2
MEFV
PREX1
RPS6
SELENBP1
SLC25A5
SOX4
SRF
TNFRSF8
TRIM21
ZIC1
BMI1
CHD8
CYP46A1
NDN
RNMT
SLC23A2
HOXA11
HSD17B1
MAP1LC3B
NTS
PTP4A3
SEPTIN9
SOSTDC1
STEAP4
STING1
ADAMTS9
EDIL3
EGR3
ICMT
KANSL1
KISS1
NFIC
NOLC1
RARRES1
TES
USF2
USP28
CDCP1
CXCL16
DOK7
GADD45G
GNGT2
HOXD10
HS3ST2
LRRC4
LZTS1
METTL14
HEYL
PDC
PRDM5
SPOCK2
TDRD1
ADPRH
TRIM68
UGT1A3
TRIM16
PAQR3
PCDHGA11
SCGB3A1
TYW5
AJAP1
CENPV
MAGEB4
CTAG2
SBSN
SSX5
MAGEB3
MIR140
MIR143
MIR145
MIR214
LINC00261
MIR10A
MIR146B
MIR182
MIR196A1
SNHG8
CARMN
MIR23B
MIR17
MIR199B
FMR1-AS1
MIR381
MIR1247
RNY1
SNORD43
ST8SIA6-AS1
ZNF582-DT
PANCR
LOC108021846
LOC108167315
LOC108863620
LOC110599580
RET
ABL1
ACE
AXL
CDH2
GRIN2A
HDAC4
TGFBR2
CFTR
CXCR2
DSP
NEK2
PAK1
PDGFB
TF
AHCY
ENTPD1
GRIA1
ITGA6
LRRK2
MME
PKM
RPS6KB1
SMARCA2
YWHAE
ANGPT2
ATF6
CPS1
EDN1
FANCC
FLNA
GLI2
[truncated: 1,736 more rows]
